# Supplementary material for: The Mining of Genetic Loci and the Analysis of Candidate Genes to Identify the Physical and Chemical Markers of Anti-Senescence in Rice
Source: Plants (Basel). 2023 Nov 9;12(22):3812. doi: 10.3390/plants12223812 (PMC10674301; doi:10.3390/plants12223812)
Supplement: Supplementary file 1 [file plants-12-03812-s001.zip]

Archive with 1 entries (1 files):
- plants-2657303-supplementary.pdf
